# Supplementary material for: ﻿Revision of the genus Ninomimus Lindberg, 1934 (Hemiptera, Lygaeoidea, Ninidae), with the description of a new species from China
Source: Zookeys. 2025 Feb 21;1228:295–306. doi: 10.3897/zookeys.1228.140752 (PMC11871518; doi:10.3897/zookeys.1228.140752)
Supplement: XML Treatment for Ninomimus [file zookeys.1228.140752-treatment1.xml]

<!DOCTYPE tp:taxon-treatment
  PUBLIC "-//TaxonX//DTD Taxonomic Treatment Publishing DTD v0 20100105//EN" "tax-treatment-NSO.dtd">
<tp:taxon-treatment xmlns:tp="http://www.plazi.org/taxpub"><tp:treatment-meta><kwd-group><label>Taxon classification</label><kwd>
              <named-content content-type="kingdom">Animalia</named-content>
            </kwd><kwd>
              <named-content content-type="order">Hemiptera</named-content>
            </kwd><kwd>
              <named-content content-type="family">Ninidae</named-content>
            </kwd></kwd-group><mixed-citation publication-type="journal"><person-group><name><surname>Gao</surname><given-names>Cuiqing</given-names></name><name><surname>Cao</surname><given-names>Suyan</given-names></name></person-group><article-title>﻿Revision of the genus <italic><tp:taxon-name><tp:taxon-name-part taxon-name-part-type="genus" reg="Ninomimus">Ninomimus</tp:taxon-name-part></tp:taxon-name></italic> Lindberg, 1934 (<tp:taxon-name><tp:taxon-name-part taxon-name-part-type="order">Hemiptera</tp:taxon-name-part></tp:taxon-name>, <tp:taxon-name><tp:taxon-name-part taxon-name-part-type="superfamily">Lygaeoidea</tp:taxon-name-part></tp:taxon-name>, <tp:taxon-name><tp:taxon-name-part taxon-name-part-type="family">Ninidae</tp:taxon-name-part></tp:taxon-name>), with the description of a new species from China</article-title><source>Zookeys</source><day>21</day><month>02</month><year>2025</year><volume>1228</volume><fpage>295</fpage><lpage>306</lpage><pub-id pub-id-type="doi">10.3897/zookeys.1228.140752</pub-id></mixed-citation></tp:treatment-meta><tp:nomenclature><label>﻿</label><tp:taxon-name>
            <object-id xmlns:xlink="http://www.w3.org/1999/xlink" content-type="arpha" xlink:type="simple">2E47480E-4423-5F71-9AD8-44D84CE26143</object-id>
            <tp:taxon-name-part taxon-name-part-type="genus" reg="Ninomimus">Ninomimus</tp:taxon-name-part>
          </tp:taxon-name><tp:taxon-authority>Lindberg, 1934</tp:taxon-authority><xref ref-type="fig" rid="F1">Figs 1</xref><xref ref-type="fig" rid="F2">, 2</xref><xref ref-type="fig" rid="F3">, 3</xref><xref ref-type="fig" rid="F4">, 4</xref><xref ref-type="fig" rid="F5">, 5</xref><xref ref-type="fig" rid="F6">, 6</xref><xref ref-type="fig" rid="F7">, 7</xref><tp:nomenclature-citation-list><tp:nomenclature-citation><tp:taxon-name>
                <tp:taxon-name-part taxon-name-part-type="genus" reg="Ninomimus">Ninomimus</tp:taxon-name-part>
              </tp:taxon-name><comment>: <xref ref-type="bibr" rid="B9">Lindberg 1934</xref>: 8; <xref ref-type="bibr" rid="B12">Scudder 1957</xref>: 106–107; <xref ref-type="bibr" rid="B14">Stichel 1958</xref>: 318; <xref ref-type="bibr" rid="B13">Slater 1964</xref>: 425–426; <xref ref-type="bibr" rid="B15">Zheng and Zou 1981</xref>: 40–41; <xref ref-type="bibr" rid="B11">Péricart 2001</xref>: 70.</comment></tp:nomenclature-citation></tp:nomenclature-citation-list></tp:nomenclature><tp:treatment-sec sec-type="type species" id="SECID0EJGAC"><title>Type species.</title><p><italic><tp:taxon-name><tp:taxon-name-part taxon-name-part-type="genus" reg="Ninomimus">Ninomimus</tp:taxon-name-part><tp:taxon-name-part taxon-name-part-type="species" reg="lundbladi">lundbladi</tp:taxon-name-part></tp:taxon-name></italic> Lindberg, 1934 (= <italic><tp:taxon-name><tp:taxon-name-part taxon-name-part-type="genus" reg="Ninomimus">N.</tp:taxon-name-part><tp:taxon-name-part taxon-name-part-type="species" reg="flavipes">flavipes</tp:taxon-name-part></tp:taxon-name></italic>), by original monotypy.</p></tp:treatment-sec><tp:treatment-sec sec-type="diagnosis" id="SECID0EFHAC"><title>Diagnosis.</title><p>Body elongate, nearly parallel-sided, covered with long setae. Head wider than long; eyes sessile and large; first antennal segment short and thick, with length close to eye width; second longest, third and fourth nearly equal in length; labium with apical half of first segment swollen. Pronotum slightly widened posteriorly, wider than long; humeral angles rounded; posterior margin shallowly concave before scutellum; posterolateral angle of metapleuron acute. Scutellum with tip slightly bifid. Hemelytra extending to tip of abdomen; clavus with three rows of punctures, one along of corium incomplete, the other two extending to apex. Membrane with a central longitudinal dark brown stripe. Femora slender and unarmed; posterior tarsi with first segment slightly longer than combined length of the other two.</p><p><italic><tp:taxon-name><tp:taxon-name-part taxon-name-part-type="genus" reg="Ninomimus">Ninomimus</tp:taxon-name-part></tp:taxon-name></italic> is distinguished from <italic><tp:taxon-name><tp:taxon-name-part taxon-name-part-type="genus" reg="Cymoninus">Cymoninus</tp:taxon-name-part></tp:taxon-name></italic>, <italic><tp:taxon-name><tp:taxon-name-part taxon-name-part-type="genus" reg="Paraninus">Paraninus</tp:taxon-name-part></tp:taxon-name></italic>, and <italic><tp:taxon-name><tp:taxon-name-part taxon-name-part-type="genus" reg="Neoninus">Neoninus</tp:taxon-name-part></tp:taxon-name></italic> by the swollen apical half of the first labial segment. <italic><tp:taxon-name><tp:taxon-name-part taxon-name-part-type="genus" reg="Ninomimus">Ninomimus</tp:taxon-name-part></tp:taxon-name></italic> is distinguished from <italic><tp:taxon-name><tp:taxon-name-part taxon-name-part-type="genus" reg="Ninus">Ninus</tp:taxon-name-part></tp:taxon-name></italic> by the punctae on the apical half of the clavus and the corium, which bear a dense series of punctures extending anterior to the R+M veins as well as along these veins, whereas in <italic><tp:taxon-name><tp:taxon-name-part taxon-name-part-type="genus" reg="Ninus">Ninus</tp:taxon-name-part></tp:taxon-name></italic>, the apical half of the clavus is impunctate, and the corium is punctate only along the R+M veins.</p></tp:treatment-sec><tp:treatment-sec><!--Section generated to contain objects referenced in tp:taxon-treatment.--><fig id="F1" position="float" orientation="portrait"><object-id xmlns:xlink="http://www.w3.org/1999/xlink" content-type="doi" xlink:type="simple">10.3897/zookeys.1228.140752.figure1</object-id><object-id xmlns:xlink="http://www.w3.org/1999/xlink" content-type="arpha" xlink:type="simple">FB5F8F78-7CC9-5D19-B026-3EFDC246D63B</object-id><label>Figure 1.</label><caption><p><italic><tp:taxon-name><tp:taxon-name-part taxon-name-part-type="genus" reg="Ninomimus">Ninomimus</tp:taxon-name-part><tp:taxon-name-part taxon-name-part-type="species" reg="flavipes">flavipes</tp:taxon-name-part></tp:taxon-name></italic> (Matsumura, 1913) <bold>a</bold> male in dorsal view; black arrows, indicating inner anterior margin of large spot at humeral angle pointed anteriorly; white arrows, indicating middle spot at humeral angle slightly fuscous <bold>b, c</bold> male in ventral and lateral views, respectively <bold>d–f</bold> female in dorsal, ventral, and lateral views, respectively. Scale bars: 1.0 mm.</p></caption><graphic xmlns:xlink="http://www.w3.org/1999/xlink" xlink:href="zookeys-1228-295_article-140752__-g001.jpg" position="float" orientation="portrait" xlink:type="simple" id="oo_1258241.jpg"><uri content-type="original_file" xlink:type="simple">https://binary.pensoft.net/fig/1258241</uri></graphic></fig><fig id="F2" position="float" orientation="portrait"><object-id xmlns:xlink="http://www.w3.org/1999/xlink" content-type="doi" xlink:type="simple">10.3897/zookeys.1228.140752.figure2</object-id><object-id xmlns:xlink="http://www.w3.org/1999/xlink" content-type="arpha" xlink:type="simple">0627DAD1-D27D-58A5-BC9F-D7A3B05A2050</object-id><label>Figure 2.</label><caption><p>Genitalia of <italic><tp:taxon-name><tp:taxon-name-part taxon-name-part-type="genus" reg="Ninomimus">Ninomimus</tp:taxon-name-part><tp:taxon-name-part taxon-name-part-type="species" reg="flavipes">flavipes</tp:taxon-name-part></tp:taxon-name></italic> (Matsumura, 1913) <bold>a</bold> pygophore, inposterodorsal view <bold>b, c</bold> right paramere, in dorsal and ventral view. Scale bars: 0.2 mm.</p></caption><graphic xmlns:xlink="http://www.w3.org/1999/xlink" xlink:href="zookeys-1228-295_article-140752__-g002.jpg" position="float" orientation="portrait" xlink:type="simple" id="oo_1258243.jpg"><uri content-type="original_file" xlink:type="simple">https://binary.pensoft.net/fig/1258243</uri></graphic></fig><fig id="F3" position="float" orientation="portrait"><object-id xmlns:xlink="http://www.w3.org/1999/xlink" content-type="doi" xlink:type="simple">10.3897/zookeys.1228.140752.figure3</object-id><object-id xmlns:xlink="http://www.w3.org/1999/xlink" content-type="arpha" xlink:type="simple">66616956-F6F7-5B57-8348-EECFDB7A753C</object-id><label>Figure 3.</label><caption><p>SEM micrographs of <italic><tp:taxon-name><tp:taxon-name-part taxon-name-part-type="genus" reg="Ninomimus">Ninomimus</tp:taxon-name-part><tp:taxon-name-part taxon-name-part-type="species" reg="flavipes">flavipes</tp:taxon-name-part></tp:taxon-name></italic> (Matsumura, 1913) <bold>a</bold> head and prothorax, lateral view <bold>b</bold> calli <bold>c</bold> edge of left humeral large spot <bold>d</bold> edge of right humeral large spot <bold>e</bold> dense, long, curly, hair-like microtrichia (pruinose area) <bold>f</bold> short, erect microtrichia (non-pruinose area). Scale bars: 1.0 mm (a); 0.05 mm (b–d); 0.02 mm (e, f).</p></caption><graphic xmlns:xlink="http://www.w3.org/1999/xlink" xlink:href="zookeys-1228-295_article-140752__-g003.jpg" position="float" orientation="portrait" xlink:type="simple" id="oo_1258244.jpg"><uri content-type="original_file" xlink:type="simple">https://binary.pensoft.net/fig/1258244</uri></graphic></fig><fig id="F4" position="float" orientation="portrait"><object-id xmlns:xlink="http://www.w3.org/1999/xlink" content-type="doi" xlink:type="simple">10.3897/zookeys.1228.140752.figure4</object-id><object-id xmlns:xlink="http://www.w3.org/1999/xlink" content-type="arpha" xlink:type="simple">690F9340-31AA-560D-A48F-61CA2380D4D9</object-id><label>Figure 4.</label><caption><p><italic><tp:taxon-name><tp:taxon-name-part taxon-name-part-type="genus" reg="Ninomimus">Ninomimus</tp:taxon-name-part><tp:taxon-name-part taxon-name-part-type="species" reg="flavipes">flavipes</tp:taxon-name-part></tp:taxon-name></italic> (Matsumura, 1913), live habitus. <bold>a</bold> dorsal view <bold>b</bold> lateral view.</p></caption><graphic xmlns:xlink="http://www.w3.org/1999/xlink" xlink:href="zookeys-1228-295_article-140752__-g004.jpg" position="float" orientation="portrait" xlink:type="simple" id="oo_1258245.jpg"><uri content-type="original_file" xlink:type="simple">https://binary.pensoft.net/fig/1258245</uri></graphic></fig><fig id="F5" position="float" orientation="portrait"><object-id xmlns:xlink="http://www.w3.org/1999/xlink" content-type="doi" xlink:type="simple">10.3897/zookeys.1228.140752.figure5</object-id><object-id xmlns:xlink="http://www.w3.org/1999/xlink" content-type="arpha" xlink:type="simple">31A7EBAB-7929-592C-80CC-5C640B934FD9</object-id><label>Figure 5.</label><caption><p>Type photographs of <italic><tp:taxon-name><tp:taxon-name-part taxon-name-part-type="genus" reg="Ninomimus">Ninomimus</tp:taxon-name-part><tp:taxon-name-part taxon-name-part-type="species" reg="assamensis">assamensis</tp:taxon-name-part></tp:taxon-name></italic> (Distant, 1901) <bold>a</bold> syntype, in dorsal view; black arrows indicate medial and lateral angles of anterior margin of spot on humeral angle bluntly extended anteriorly; <bold>b</bold>, labels (photographed by Előd Kondorosy).</p></caption><graphic xmlns:xlink="http://www.w3.org/1999/xlink" xlink:href="zookeys-1228-295_article-140752__-g005.jpg" position="float" orientation="portrait" xlink:type="simple" id="oo_1258246.jpg"><uri content-type="original_file" xlink:type="simple">https://binary.pensoft.net/fig/1258246</uri></graphic></fig><fig id="F6" position="float" orientation="portrait"><object-id xmlns:xlink="http://www.w3.org/1999/xlink" content-type="doi" xlink:type="simple">10.3897/zookeys.1228.140752.figure6</object-id><object-id xmlns:xlink="http://www.w3.org/1999/xlink" content-type="arpha" xlink:type="simple">3DAFC1CE-BF78-5283-90B9-6A88FED05925</object-id><label>Figure 6.</label><caption><p><italic><tp:taxon-name><tp:taxon-name-part taxon-name-part-type="genus" reg="Ninomimus">Ninomimus</tp:taxon-name-part><tp:taxon-name-part taxon-name-part-type="species" reg="fuscus">fuscus</tp:taxon-name-part></tp:taxon-name></italic> sp. nov. type photos <bold>a–c</bold> holotype, male, in dorsal, ventral, and lateral view, respectively <bold>d</bold> paratype, female, in dorsal, ventral, and lateral view, respectively. Scale bars: 1.0 mm.</p></caption><graphic xmlns:xlink="http://www.w3.org/1999/xlink" xlink:href="zookeys-1228-295_article-140752__-g006.jpg" position="float" orientation="portrait" xlink:type="simple" id="oo_1258247.jpg"><uri content-type="original_file" xlink:type="simple">https://binary.pensoft.net/fig/1258247</uri></graphic></fig><fig id="F7" position="float" orientation="portrait"><object-id xmlns:xlink="http://www.w3.org/1999/xlink" content-type="doi" xlink:type="simple">10.3897/zookeys.1228.140752.figure7</object-id><object-id xmlns:xlink="http://www.w3.org/1999/xlink" content-type="arpha" xlink:type="simple">ACC9C15D-3413-5F6C-9EE0-FAD322A4FF79</object-id><label>Figure 7.</label><caption><p>Genitalia of <italic><tp:taxon-name><tp:taxon-name-part taxon-name-part-type="genus" reg="Ninomimus">Ninomimus</tp:taxon-name-part><tp:taxon-name-part taxon-name-part-type="species" reg="fuscus">fuscus</tp:taxon-name-part></tp:taxon-name></italic> sp. nov. <bold>a</bold> pygophore, in posterodorsal view <bold>b, c</bold> right paramere, in dorsal and ventral view, respectively. Scale bars: 0.2 mm.</p></caption><graphic xmlns:xlink="http://www.w3.org/1999/xlink" xlink:href="zookeys-1228-295_article-140752__-g007.jpg" position="float" orientation="portrait" xlink:type="simple" id="oo_1258248.jpg"><uri content-type="original_file" xlink:type="simple">https://binary.pensoft.net/fig/1258248</uri></graphic></fig></tp:treatment-sec><ref-list><ref id="B9"><mixed-citation xmlns:xlink="http://www.w3.org/1999/xlink" xlink:type="simple"><person-group><name name-style="western"><surname>Lindberg</surname><given-names>H</given-names></name></person-group> (<year>1934</year>) <article-title>Verzeichnis der von R. Malaise im Jahre 1930 bei Vladivostok gesammelten Heteropteren.</article-title><source>Notulae Entomologicae</source><volume>14</volume>: <fpage>1</fpage>–<lpage>23</lpage>.</mixed-citation></ref><ref id="B12"><mixed-citation xmlns:xlink="http://www.w3.org/1999/xlink" xlink:type="simple"><person-group><name name-style="western"><surname>Scudder</surname><given-names>GGE</given-names></name></person-group> (<year>1957</year>) <article-title>A revision of <tp:taxon-name><tp:taxon-name-part taxon-name-part-type="tribe">Ninini</tp:taxon-name-part></tp:taxon-name><tp:taxon-name><tp:taxon-name-part taxon-name-part-type="order">Hemiptera</tp:taxon-name-part></tp:taxon-name>-<tp:taxon-name><tp:taxon-name-part taxon-name-part-type="suborder">Heteroptera</tp:taxon-name-part></tp:taxon-name>, <tp:taxon-name><tp:taxon-name-part taxon-name-part-type="family">Lygaeidae</tp:taxon-name-part></tp:taxon-name> including the description of a new species from Angola.</article-title><source>Publicações Culturais da Companhia de Diamantes de Angola</source><volume>34</volume>: <fpage>93</fpage>–<lpage>108</lpage>.</mixed-citation></ref><ref id="B14"><mixed-citation xmlns:xlink="http://www.w3.org/1999/xlink" xlink:type="simple"><person-group><name name-style="western"><surname>Stichel</surname><given-names>W</given-names></name></person-group> (<year>1958</year>) <source>Illustrierte Bestimmungstabellen der Wanzen. II. Europa (<tp:taxon-name><tp:taxon-name-part taxon-name-part-type="order">Hemiptera</tp:taxon-name-part></tp:taxon-name>-<tp:taxon-name><tp:taxon-name-part taxon-name-part-type="suborder">Heteroptera</tp:taxon-name-part></tp:taxon-name> Europae).</source><publisher-name>Published privately</publisher-name>, <publisher-loc>Berlin</publisher-loc>, <size units="page">318 pp</size>.</mixed-citation></ref><ref id="B13"><mixed-citation xmlns:xlink="http://www.w3.org/1999/xlink" xlink:type="simple"><person-group><name name-style="western"><surname>Slater</surname><given-names>JA</given-names></name></person-group> (<year>1964</year>) <source>A Catalogue of the <tp:taxon-name><tp:taxon-name-part taxon-name-part-type="family">Lygaeidae</tp:taxon-name-part></tp:taxon-name> of the World.</source><publisher-name>University of Connecticut</publisher-name>, <publisher-loc>Storrs</publisher-loc>, <size units="page">1668 pp</size>.</mixed-citation></ref><ref id="B15"><mixed-citation xmlns:xlink="http://www.w3.org/1999/xlink" xlink:type="simple"><person-group><name name-style="western"><surname>Zheng</surname><given-names>LY</given-names></name><name name-style="western"><surname>Zou</surname><given-names>HG</given-names></name></person-group> (<year>1981</year>) <article-title><tp:taxon-name><tp:taxon-name-part taxon-name-part-type="family">Lygaeidae</tp:taxon-name-part></tp:taxon-name>.</article-title> In: <person-group><name name-style="western"><surname>Hsiao</surname><given-names>TY</given-names></name><name name-style="western"><surname>Ren</surname><given-names>SZ</given-names></name><name name-style="western"><surname>Zheng</surname><given-names>LY</given-names></name><name name-style="western"><surname>Jing</surname><given-names>XL</given-names></name><name name-style="western"><surname>Zou</surname><given-names>HG</given-names></name><name name-style="western"><surname>Liu</surname><given-names>SL</given-names></name></person-group> (<role>Eds</role>) <issue-title>A Handbook for the Determination of the Chinese Hemiptera-Heteroptera.</issue-title><source>Volume 2. Science Press, Beijing</source>, <fpage>1</fpage>–<lpage>114</lpage>. [in Chinese, English summary]</mixed-citation></ref><ref id="B11"><mixed-citation xmlns:xlink="http://www.w3.org/1999/xlink" xlink:type="simple"><person-group><name name-style="western"><surname>Péricart</surname><given-names>J</given-names></name></person-group> (<year>2001</year>) <article-title><tp:taxon-name><tp:taxon-name-part taxon-name-part-type="family">Lygaeidae</tp:taxon-name-part></tp:taxon-name>.</article-title> In: <person-group><name name-style="western"><surname>Aukema</surname><given-names>B</given-names></name><name name-style="western"><surname>Rieger</surname><given-names>C</given-names></name></person-group> (<role>Eds</role>) <issue-title>Catalogue of the Heteroptera of the Palaearctic Region.</issue-title><source>Volume 4. <tp:taxon-name><tp:taxon-name-part taxon-name-part-type="infraorder">Pentatomomorpha</tp:taxon-name-part></tp:taxon-name> I. The Netherlands Entomological Society, Amsterdam</source>, <fpage>35</fpage>–<lpage>220</lpage>.</mixed-citation></ref></ref-list></tp:taxon-treatment>
