# Supplementary material for: ﻿Revision of the genus Ninomimus Lindberg, 1934 (Hemiptera, Lygaeoidea, Ninidae), with the description of a new species from China
Source: Zookeys. 2025 Feb 21;1228:295–306. doi: 10.3897/zookeys.1228.140752 (PMC11871518; doi:10.3897/zookeys.1228.140752)
Supplement: XML Treatment for Ninomimus flavipes [file zookeys.1228.140752-treatment2.xml]

<!DOCTYPE tp:taxon-treatment
  PUBLIC "-//TaxonX//DTD Taxonomic Treatment Publishing DTD v0 20100105//EN" "tax-treatment-NSO.dtd">
<tp:taxon-treatment xmlns:tp="http://www.plazi.org/taxpub"><tp:treatment-meta><kwd-group><label>Taxon classification</label><kwd>
              <named-content content-type="kingdom">Animalia</named-content>
            </kwd><kwd>
              <named-content content-type="order">Hemiptera</named-content>
            </kwd><kwd>
              <named-content content-type="family">Ninidae</named-content>
            </kwd></kwd-group><mixed-citation publication-type="journal"><person-group><name><surname>Gao</surname><given-names>Cuiqing</given-names></name><name><surname>Cao</surname><given-names>Suyan</given-names></name></person-group><article-title>﻿Revision of the genus <italic><tp:taxon-name><tp:taxon-name-part taxon-name-part-type="genus" reg="Ninomimus">Ninomimus</tp:taxon-name-part></tp:taxon-name></italic> Lindberg, 1934 (<tp:taxon-name><tp:taxon-name-part taxon-name-part-type="order">Hemiptera</tp:taxon-name-part></tp:taxon-name>, <tp:taxon-name><tp:taxon-name-part taxon-name-part-type="superfamily">Lygaeoidea</tp:taxon-name-part></tp:taxon-name>, <tp:taxon-name><tp:taxon-name-part taxon-name-part-type="family">Ninidae</tp:taxon-name-part></tp:taxon-name>), with the description of a new species from China</article-title><source>Zookeys</source><day>21</day><month>02</month><year>2025</year><volume>1228</volume><fpage>295</fpage><lpage>306</lpage><pub-id pub-id-type="doi">10.3897/zookeys.1228.140752</pub-id></mixed-citation></tp:treatment-meta><tp:nomenclature><label>﻿</label><tp:taxon-name>
            <object-id xmlns:xlink="http://www.w3.org/1999/xlink" content-type="arpha" xlink:type="simple">D21E0316-08D8-5CBE-B38B-4FAD500B9911</object-id>
            <tp:taxon-name-part taxon-name-part-type="genus" reg="Ninomimus">Ninomimus</tp:taxon-name-part>
            <tp:taxon-name-part taxon-name-part-type="species" reg="flavipes">flavipes</tp:taxon-name-part>
          </tp:taxon-name><tp:taxon-authority>(Matsumura, 1913)</tp:taxon-authority><xref ref-type="fig" rid="F1">Figs 1</xref><xref ref-type="fig" rid="F2">, 2</xref><xref ref-type="fig" rid="F3">, 3</xref><xref ref-type="fig" rid="F4">, 4</xref><tp:nomenclature-citation-list><tp:nomenclature-citation><tp:taxon-name>
                <tp:taxon-name-part taxon-name-part-type="genus" reg="Lygaeosoma">Lygaeosoma</tp:taxon-name-part>
                <tp:taxon-name-part taxon-name-part-type="species" reg="flavipes">flavipes</tp:taxon-name-part>
              </tp:taxon-name><comment>Matsumura, 1913: 142.</comment></tp:nomenclature-citation><tp:nomenclature-citation><tp:taxon-name>
                <tp:taxon-name-part taxon-name-part-type="genus" reg="Ninomimus">Ninomimus</tp:taxon-name-part>
                <tp:taxon-name-part taxon-name-part-type="species" reg="lundbladi">lundbladi</tp:taxon-name-part>
              </tp:taxon-name><comment>Lindberg, 1934: 9.</comment></tp:nomenclature-citation><tp:nomenclature-citation><tp:taxon-name>
                <tp:taxon-name-part taxon-name-part-type="genus" reg="Ninus">Ninus</tp:taxon-name-part>
                <tp:taxon-name-part taxon-name-part-type="species" reg="flavipes">flavipes</tp:taxon-name-part>
              </tp:taxon-name><comment>: <xref ref-type="bibr" rid="B6">Esaki 1950</xref>: 223.</comment></tp:nomenclature-citation><tp:nomenclature-citation><tp:taxon-name>
                <tp:taxon-name-part taxon-name-part-type="genus" reg="Cymoninus">Cymoninus</tp:taxon-name-part>
                <tp:taxon-name-part taxon-name-part-type="species" reg="flavipes">flavipes</tp:taxon-name-part>
              </tp:taxon-name><comment>: <xref ref-type="bibr" rid="B8">Kormilev 1955</xref>: 4.</comment></tp:nomenclature-citation><tp:nomenclature-citation><tp:taxon-name>
                <tp:taxon-name-part taxon-name-part-type="genus" reg="Ninomimus">Ninomimus</tp:taxon-name-part>
                <tp:taxon-name-part taxon-name-part-type="species" reg="flavipes">flavipes</tp:taxon-name-part>
              </tp:taxon-name><comment>: <xref ref-type="bibr" rid="B12">Scudder 1957</xref>: 107; <xref ref-type="bibr" rid="B14">Stichel 1958</xref>: 318; <xref ref-type="bibr" rid="B13">Slater 1964</xref>: 426; <xref ref-type="bibr" rid="B15">Zheng and Zou 1981</xref>: 40–41; <xref ref-type="bibr" rid="B11">Péricart 2001</xref>: 70.</comment></tp:nomenclature-citation></tp:nomenclature-citation-list></tp:nomenclature><tp:treatment-sec sec-type="material" id="SECID0EXBAE"><title>Material examined.</title><p>China – Anhui Prov. • 8 ♂ 6 ♀; Shucheng County, Wanfo Mountain; <named-content xmlns:xlink="http://www.w3.org/1999/xlink" content-type="dwc:verbatimCoordinates" xlink:type="simple"><named-content content-type="geo-json" specific-use="{&#34;type&#34;:&#34;Point&#34;,&#34;coordinates&#34;:[116.562800,31.075300]}" id="NCID0EACAE" xlink:type="simple">31.0753°N, 116.5628°E</named-content></named-content>; alt. 465 m; 18 May 2024; S.Y. Cao &amp; C.Q. Gao leg.; <named-content xmlns:xlink="http://www.w3.org/1999/xlink" content-type="dwc:institutional_code" xlink:title="Nanjing Forestry University, Nanjing, China" xlink:href="http://grbio.org/institution/nanjing-forestry-university" xlink:type="simple">NJFU</named-content>. – Heilongjiang Prov. • 1 ♂ 1 ♀; Hailin City, Hengdaohezi Town, Weihu Mountain; 25–30 Jul. 2003; Y.L. Ke leg.; <named-content xmlns:xlink="http://www.w3.org/1999/xlink" content-type="dwc:institutional_code" xlink:title="Institute of Entomology, Nankai University, Tianjin, China" xlink:href="http://grbio.org/institution/nankai-university-0" xlink:type="simple">NKUM</named-content>. – Jilin Prov. • 1 ♀; Erdaobaihe Town; alt. 740 m; 7 Jul. 1986; Li leg.; <named-content xmlns:xlink="http://www.w3.org/1999/xlink" content-type="dwc:institutional_code" xlink:title="Institute of Entomology, Nankai University, Tianjin, China" xlink:href="http://grbio.org/institution/nankai-university-0" xlink:type="simple">NKUM</named-content>. – Henan Prov. • 3 ♀; Nanyang City, Huangshi’an; 17 Jul. 1998; H.F. Zhang leg.; <named-content xmlns:xlink="http://www.w3.org/1999/xlink" content-type="dwc:institutional_code" xlink:title="Institute of Entomology, Nankai University, Tianjin, China" xlink:href="http://grbio.org/institution/nankai-university-0" xlink:type="simple">NKUM</named-content>. – Shaanxi Prov. • 1 ♂; Feng County, Qinling Railway Station; alt. 1400 m; 28 Jul. 1994; W.J. Bu leg.; <named-content xmlns:xlink="http://www.w3.org/1999/xlink" content-type="dwc:institutional_code" xlink:title="Institute of Entomology, Nankai University, Tianjin, China" xlink:href="http://grbio.org/institution/nankai-university-0" xlink:type="simple">NKUM</named-content>. • 22 ♂ 26 ♀; Foping Nature Reserve; alt. 1100 m; 19–20 Jul. 2006; D. Ding &amp; J.Y. Xu leg.; <named-content xmlns:xlink="http://www.w3.org/1999/xlink" content-type="dwc:institutional_code" xlink:title="Institute of Entomology, Nankai University, Tianjin, China" xlink:href="http://grbio.org/institution/nankai-university-0" xlink:type="simple">NKUM</named-content>. – Zhejiang Prov. • 10 ♂ 10 ♀; Qingyuan County, Baishanzu; alt. 550–1650 m; 15–16 Jul. 1994; H. Wu leg.; <named-content xmlns:xlink="http://www.w3.org/1999/xlink" content-type="dwc:institutional_code" xlink:title="Institute of Entomology, Nankai University, Tianjin, China" xlink:href="http://grbio.org/institution/nankai-university-0" xlink:type="simple">NKUM</named-content>. • 6 ♂ 13 ♀; Taishun County, Wuyanling Nature Reserve; 4–5 Aug. 2007; Z.H. Fan &amp; W.B. Zhu leg.; <named-content xmlns:xlink="http://www.w3.org/1999/xlink" content-type="dwc:institutional_code" xlink:title="Institute of Entomology, Nankai University, Tianjin, China" xlink:href="http://grbio.org/institution/nankai-university-0" xlink:type="simple">NKUM</named-content>. • ♀; Lin’an District, Changhua Town, Qingliangfeng Mountain; alt. 1000 m; 17 May 2012; W.B. Yin leg.; <named-content xmlns:xlink="http://www.w3.org/1999/xlink" content-type="dwc:institutional_code" xlink:title="Institute of Entomology, Nankai University, Tianjin, China" xlink:href="http://grbio.org/institution/nankai-university-0" xlink:type="simple">NKUM</named-content>. – Hubei Prov. • 7 ♂ 6 ♀; Fang County; 14–17 Jun. 1977; L.Y. Zheng &amp; Q. Mu leg.; <named-content xmlns:xlink="http://www.w3.org/1999/xlink" content-type="dwc:institutional_code" xlink:title="Institute of Entomology, Nankai University, Tianjin, China" xlink:href="http://grbio.org/institution/nankai-university-0" xlink:type="simple">NKUM</named-content>. • 5 ♂ 3 ♀; Shennongjia Nature Reserve; 22 Jun.–9 Jul. 1977; L.Y. Zheng &amp; H.G. Zou leg.; <named-content xmlns:xlink="http://www.w3.org/1999/xlink" content-type="dwc:institutional_code" xlink:title="Institute of Entomology, Nankai University, Tianjin, China" xlink:href="http://grbio.org/institution/nankai-university-0" xlink:type="simple">NKUM</named-content>. • 13 ♂ 15 ♀; Lichuan City, Xingdou Mountain; 31 Jul. 1999; H.J. Xue leg.; <named-content xmlns:xlink="http://www.w3.org/1999/xlink" content-type="dwc:institutional_code" xlink:title="Institute of Entomology, Nankai University, Tianjin, China" xlink:href="http://grbio.org/institution/nankai-university-0" xlink:type="simple">NKUM</named-content>. • 6 ♂ 6 ♀; Tongshan County, Jinjigu Valley; alt. 450 m; 30 Jul.–11 Aug. 2010; Y. Wang leg.; <named-content xmlns:xlink="http://www.w3.org/1999/xlink" content-type="dwc:institutional_code" xlink:title="Institute of Entomology, Nankai University, Tianjin, China" xlink:href="http://grbio.org/institution/nankai-university-0" xlink:type="simple">NKUM</named-content>. – Jiangxi Prov. • 2 ♂; Lushan Botanical Garden; 21–25 Jul. 1957; S.H. Ying leg.; <named-content xmlns:xlink="http://www.w3.org/1999/xlink" content-type="dwc:institutional_code" xlink:title="Institute of Entomology, Nankai University, Tianjin, China" xlink:href="http://grbio.org/institution/nankai-university-0" xlink:type="simple">NKUM</named-content>. • 3 ♀; Jiulian Mountain; 16 Jul. 2002; H.J. Xue leg.; <named-content xmlns:xlink="http://www.w3.org/1999/xlink" content-type="dwc:institutional_code" xlink:title="Institute of Entomology, Nankai University, Tianjin, China" xlink:href="http://grbio.org/institution/nankai-university-0" xlink:type="simple">NKUM</named-content>. – Hunan Prov. • 1 ♀; Huaihua City; 20 Jul. 1995; W.J. Bu leg.; <named-content xmlns:xlink="http://www.w3.org/1999/xlink" content-type="dwc:institutional_code" xlink:title="Institute of Entomology, Nankai University, Tianjin, China" xlink:href="http://grbio.org/institution/nankai-university-0" xlink:type="simple">NKUM</named-content>. • 10 ♂ 13 ♀; Yanling County, Taoyuandong; alt. 1000 m; 17–18 Jul. 2004; Y.L. Ke &amp; J.Y. Xu leg.; <named-content xmlns:xlink="http://www.w3.org/1999/xlink" content-type="dwc:institutional_code" xlink:title="Institute of Entomology, Nankai University, Tianjin, China" xlink:href="http://grbio.org/institution/nankai-university-0" xlink:type="simple">NKUM</named-content>. • 1 ♂ 3 ♀; Dong’an County, Shunhuang Mountain; alt. 1200 m; 28 Jul. 2004; Y.L. Ke leg.; <named-content xmlns:xlink="http://www.w3.org/1999/xlink" content-type="dwc:institutional_code" xlink:title="Institute of Entomology, Nankai University, Tianjin, China" xlink:href="http://grbio.org/institution/nankai-university-0" xlink:type="simple">NKUM</named-content>. – Fujian Prov. • 2 ♂ 1 ♀; Shanghang County, Buyun Village; 6 May 1993; W.J. Bu leg.; <named-content xmlns:xlink="http://www.w3.org/1999/xlink" content-type="dwc:institutional_code" xlink:title="Institute of Entomology, Nankai University, Tianjin, China" xlink:href="http://grbio.org/institution/nankai-university-0" xlink:type="simple">NKUM</named-content>. • 1 ♂; Dehua County, Shangyong Town, Houzhai Village; 15 Sep. 2022; W.L. Zhang leg.; <named-content xmlns:xlink="http://www.w3.org/1999/xlink" content-type="dwc:institutional_code" xlink:title="Institute of Entomology, Nankai University, Tianjin, China" xlink:href="http://grbio.org/institution/nankai-university-0" xlink:type="simple">NKUM</named-content>. – Hainan Prov. • 6 ♂ 3 ♀; Wanning City, Jianling Nature Reserve; 28–29 Jul. 2008; C.Q. Gao, Z.H. Fan &amp; X. Zhang leg.; <named-content xmlns:xlink="http://www.w3.org/1999/xlink" content-type="dwc:institutional_code" xlink:title="Institute of Entomology, Nankai University, Tianjin, China" xlink:href="http://grbio.org/institution/nankai-university-0" xlink:type="simple">NKUM</named-content>. • 1 ♀; Wanning City, Xinglong District; alt. 100 m; 1 Aug. 2008; Z.H. Fan leg.; light trap; <named-content xmlns:xlink="http://www.w3.org/1999/xlink" content-type="dwc:institutional_code" xlink:title="Institute of Entomology, Nankai University, Tianjin, China" xlink:href="http://grbio.org/institution/nankai-university-0" xlink:type="simple">NKUM</named-content>. – Guangxi Prov. • 1 ♂ 2 ♀; Longsheng Autonomous County; 25–28 Aug. 1964; L.C. Wang &amp; S.L. Liu leg.; <named-content xmlns:xlink="http://www.w3.org/1999/xlink" content-type="dwc:institutional_code" xlink:title="Institute of Entomology, Nankai University, Tianjin, China" xlink:href="http://grbio.org/institution/nankai-university-0" xlink:type="simple">NKUM</named-content>. • 18 ♂ 14 ♀; Mao’er Mountain; alt. 1100 m; 20 Apr. 2002; H.J. Xue leg.; <named-content xmlns:xlink="http://www.w3.org/1999/xlink" content-type="dwc:institutional_code" xlink:title="Institute of Entomology, Nankai University, Tianjin, China" xlink:href="http://grbio.org/institution/nankai-university-0" xlink:type="simple">NKUM</named-content>. – Sichuan Prov. • 2 ♀; Dujiangyan City, Gaoyuan Village; alt. 1100 m; 15 Aug. 2011; Y. Liu leg.; <named-content xmlns:xlink="http://www.w3.org/1999/xlink" content-type="dwc:institutional_code" xlink:title="Institute of Entomology, Nankai University, Tianjin, China" xlink:href="http://grbio.org/institution/nankai-university-0" xlink:type="simple">NKUM</named-content>. – Guizhou Prov. • 5 ♂ 7 ♀; Xishui County; 1 Jun. 2000; H.J. Xue leg.; <named-content xmlns:xlink="http://www.w3.org/1999/xlink" content-type="dwc:institutional_code" xlink:title="Institute of Entomology, Nankai University, Tianjin, China" xlink:href="http://grbio.org/institution/nankai-university-0" xlink:type="simple">NKUM</named-content>. • 14 ♂ 18 ♀; Suiyang County, Kuankuoshui Nature Reserve; alt. 850–1700 m; 4–8 Jun. 2010; K. Dang leg.; <named-content xmlns:xlink="http://www.w3.org/1999/xlink" content-type="dwc:institutional_code" xlink:title="Institute of Entomology, Nankai University, Tianjin, China" xlink:href="http://grbio.org/institution/nankai-university-0" xlink:type="simple">NKUM</named-content>. • ♀; Suiyang County, Kuankuoshui Nature Reserve; alt. 1300 m; 16 Aug. 2010; Y.H. Wang &amp; X. Sun leg.; <named-content xmlns:xlink="http://www.w3.org/1999/xlink" content-type="dwc:institutional_code" xlink:title="Institute of Entomology, Nankai University, Tianjin, China" xlink:href="http://grbio.org/institution/nankai-university-0" xlink:type="simple">NKUM</named-content>.</p></tp:treatment-sec><tp:treatment-sec sec-type="redescription" id="SECID0ERGAE"><title>Redescription.</title><p>Body slender, covered with long, yellowish-white setae, densest at basal part of hemelytra. Head (except for tylus and a pair of large spots anterior to ocelli), pronotum (except of two spots at middle of anterior margin, calli, and a pair of large spots at humeral angles), and scutellum bearing a thick white pruinosity (Figs <xref ref-type="fig" rid="F1">1</xref>, <xref ref-type="fig" rid="F3">3</xref>, <xref ref-type="fig" rid="F4">4</xref>).</p><fig id="F1" position="float" orientation="portrait"><object-id xmlns:xlink="http://www.w3.org/1999/xlink" content-type="doi" xlink:type="simple">10.3897/zookeys.1228.140752.figure1</object-id><object-id xmlns:xlink="http://www.w3.org/1999/xlink" content-type="arpha" xlink:type="simple">FB5F8F78-7CC9-5D19-B026-3EFDC246D63B</object-id><label>Figure 1.</label><caption><p><italic><tp:taxon-name><tp:taxon-name-part taxon-name-part-type="genus" reg="Ninomimus">Ninomimus</tp:taxon-name-part><tp:taxon-name-part taxon-name-part-type="species" reg="flavipes">flavipes</tp:taxon-name-part></tp:taxon-name></italic> (Matsumura, 1913) <bold>a</bold> male in dorsal view; black arrows, indicating inner anterior margin of large spot at humeral angle pointed anteriorly; white arrows, indicating middle spot at humeral angle slightly fuscous <bold>b, c</bold> male in ventral and lateral views, respectively <bold>d–f</bold> female in dorsal, ventral, and lateral views, respectively. Scale bars: 1.0 mm.</p></caption><graphic xmlns:xlink="http://www.w3.org/1999/xlink" xlink:href="zookeys-1228-295_article-140752__-g001.jpg" position="float" orientation="portrait" xlink:type="simple" id="oo_1258241.jpg"><uri content-type="original_file" xlink:type="simple">https://binary.pensoft.net/fig/1258241</uri></graphic></fig><p><bold><italic>Head</italic></bold>: greyish brown; eyes large and rounded; setae on third and fourth antennal segments approximately twice of diameter of respective segments (Fig. <xref ref-type="fig" rid="F4">4</xref>); labium extending to mesocoxae, yellowish brown; basal part of first segment and fourth segment blackish brown; apical swollen part of first segment light brown.</p><p><bold><italic>Thorax</italic></bold>: pruinose area of pronotum greyish white, composed of dense, long, curly, hair-like microtrichia, as seen in the SEM micrographs (Figs <xref ref-type="fig" rid="F1">1</xref>, <xref ref-type="fig" rid="F3">3e</xref>, <xref ref-type="fig" rid="F4">4</xref>); calli black, two spots at middle of anterior margin and a pair of large spots at humeral angles brown, composed by short, erect microtrichia showed in SEM micrographs (Fig. <xref ref-type="fig" rid="F3">3b, f</xref>); middle spot at humeral angle slightly fuscous, and inner anterior angles of large spot on humeral angle usually pointed anteriorly (Figs <xref ref-type="fig" rid="F1">1a, d</xref>, <xref ref-type="fig" rid="F4">4</xref>); posterior margin of pronotum shallowly impressed anteriad of scutellum. Scutellum completely pruinose. Propleuron brown, with a large black spot on supracoxal lobes; meso- and metapleura mostly black, with supracoxal lobes and posterior margins of metapleuron yellowish brown; pro-, meso-, and metapleura covered with the same type of pruinosity as pronotum and scutellum.</p><p><bold><italic>Hemelytra</italic></bold>: clavus and corium pale brown, nearly opaque; apices of corium and punctures on hemelytra blackish brown; clavus with three distinct rows of punctures, with outermost row not extending to apex; punctures on corium usually not spreading to exocorium.</p><p><bold><italic>Abdomen</italic></bold>: blackish brown, covered with long setae.</p><p><bold><italic>Legs</italic></bold>: yellowish brown, with femora and distal tarsal segment darker.</p><p><bold><italic>Male genitalia</italic></bold> (Fig. <xref ref-type="fig" rid="F2">2</xref>): pygophore covered with setae; apical part of dorsal opening with anterior margin rounded rhomboid; distal margin of lateral lobe parallel; and basal part nearly rectangular with a median indentation broadly rounded on posterior margin. Paramere with both dorsal and ventral lobes broadened, rectangular; middle part of blade not apparently broadened and tip of blade rounded.</p><fig id="F2" position="float" orientation="portrait"><object-id xmlns:xlink="http://www.w3.org/1999/xlink" content-type="doi" xlink:type="simple">10.3897/zookeys.1228.140752.figure2</object-id><object-id xmlns:xlink="http://www.w3.org/1999/xlink" content-type="arpha" xlink:type="simple">0627DAD1-D27D-58A5-BC9F-D7A3B05A2050</object-id><label>Figure 2.</label><caption><p>Genitalia of <italic><tp:taxon-name><tp:taxon-name-part taxon-name-part-type="genus" reg="Ninomimus">Ninomimus</tp:taxon-name-part><tp:taxon-name-part taxon-name-part-type="species" reg="flavipes">flavipes</tp:taxon-name-part></tp:taxon-name></italic> (Matsumura, 1913) <bold>a</bold> pygophore, inposterodorsal view <bold>b, c</bold> right paramere, in dorsal and ventral view. Scale bars: 0.2 mm.</p></caption><graphic xmlns:xlink="http://www.w3.org/1999/xlink" xlink:href="zookeys-1228-295_article-140752__-g002.jpg" position="float" orientation="portrait" xlink:type="simple" id="oo_1258243.jpg"><uri content-type="original_file" xlink:type="simple">https://binary.pensoft.net/fig/1258243</uri></graphic></fig><fig id="F3" position="float" orientation="portrait"><object-id xmlns:xlink="http://www.w3.org/1999/xlink" content-type="doi" xlink:type="simple">10.3897/zookeys.1228.140752.figure3</object-id><object-id xmlns:xlink="http://www.w3.org/1999/xlink" content-type="arpha" xlink:type="simple">66616956-F6F7-5B57-8348-EECFDB7A753C</object-id><label>Figure 3.</label><caption><p>SEM micrographs of <italic><tp:taxon-name><tp:taxon-name-part taxon-name-part-type="genus" reg="Ninomimus">Ninomimus</tp:taxon-name-part><tp:taxon-name-part taxon-name-part-type="species" reg="flavipes">flavipes</tp:taxon-name-part></tp:taxon-name></italic> (Matsumura, 1913) <bold>a</bold> head and prothorax, lateral view <bold>b</bold> calli <bold>c</bold> edge of left humeral large spot <bold>d</bold> edge of right humeral large spot <bold>e</bold> dense, long, curly, hair-like microtrichia (pruinose area) <bold>f</bold> short, erect microtrichia (non-pruinose area). Scale bars: 1.0 mm (a); 0.05 mm (b–d); 0.02 mm (e, f).</p></caption><graphic xmlns:xlink="http://www.w3.org/1999/xlink" xlink:href="zookeys-1228-295_article-140752__-g003.jpg" position="float" orientation="portrait" xlink:type="simple" id="oo_1258244.jpg"><uri content-type="original_file" xlink:type="simple">https://binary.pensoft.net/fig/1258244</uri></graphic></fig><fig id="F4" position="float" orientation="portrait"><object-id xmlns:xlink="http://www.w3.org/1999/xlink" content-type="doi" xlink:type="simple">10.3897/zookeys.1228.140752.figure4</object-id><object-id xmlns:xlink="http://www.w3.org/1999/xlink" content-type="arpha" xlink:type="simple">690F9340-31AA-560D-A48F-61CA2380D4D9</object-id><label>Figure 4.</label><caption><p><italic><tp:taxon-name><tp:taxon-name-part taxon-name-part-type="genus" reg="Ninomimus">Ninomimus</tp:taxon-name-part><tp:taxon-name-part taxon-name-part-type="species" reg="flavipes">flavipes</tp:taxon-name-part></tp:taxon-name></italic> (Matsumura, 1913), live habitus. <bold>a</bold> dorsal view <bold>b</bold> lateral view.</p></caption><graphic xmlns:xlink="http://www.w3.org/1999/xlink" xlink:href="zookeys-1228-295_article-140752__-g004.jpg" position="float" orientation="portrait" xlink:type="simple" id="oo_1258245.jpg"><uri content-type="original_file" xlink:type="simple">https://binary.pensoft.net/fig/1258245</uri></graphic></fig><p><bold><italic>Measurements</italic></bold> (in mm; male / female, <italic>n</italic> = 6). Body length 3.28–3.46 / 3.37–3.53. Head length 0.39–0.40 / 0.40–0.42; width across eyes 0.78–0.85 / 0.81–0.92; eye length 0.13–0.14 / 0.13–0.15; eye width 0.20–0.22 / 0.21–0.22; eye–ocellus space 0.11–0.12 / 0.12–0.14; interocular space 0.44–0.47 / 0.45–0.48; interocellar space 0.12–0.13 / 0.12–0.13; length of antennal segments I–IV respectively 0.21–0.22 / 0.21–0.23, 0.67–0.70 / 0.68–0.73, 0.61–0.62 / 0.62–0.63, 0.66–0.67 / 0.66–0.67; length of labial segments respectively 0.31–0.32 / 0.32–0.33, 0.27–0.27 / 0.27–0.28, 0.23–0.24 / 0.24–0.25, 0.24–0.25 / 0.25–0.27. Pronotum length 0.71–0.75 / 0.74–0.79; width of anterior margin 0.51–0.54 / 0.53–0.56; width of posterior margin 0.80–0.83 / 0.82–0.88; scutellar length 0.28–0.30 / 0.30–0.34; scutellar width 0.40–0.41 / 0.40–0.42. Length of hemelytra 2.13–2.20 / 2.19–2.29; length of corium 1.39–1.43 / 1.40–1.47; length of claval commissure 0.30–0.31 / 0.33–0.34; distance of apex of clavus–apex of corium 0.67–0.69 / 0.70–0.73; distance of apex of corium–apex of membrane 0.72–0.76 / 0.76–0.79.</p></tp:treatment-sec><tp:treatment-sec sec-type="distribution" id="SECID0EQNAE"><title>Distribution.</title><p>China (Heilongjiang, Jilin, Henan, Shaanxi, Anhui, Zhejiang, Hubei, Jiangxi, Hunan, Fujian, Hainan, Guangxi, Sichuan, Guizhou); Russia (Vladivostok); Korea; Japan (<xref ref-type="bibr" rid="B11">Péricart 2001</xref>).</p></tp:treatment-sec><tp:treatment-sec sec-type="remarks" id="SECID0E1NAE"><title>Remarks.</title><p>This species is characterized by the dense, white pruinosity on its head, pronotum, and scutellum (<xref ref-type="bibr" rid="B12">Scudder 1957</xref>; <xref ref-type="bibr" rid="B15">Zheng and Zou 1981</xref>). After observing it under SEM, we found that the pruinose areas are composed of dense, long, curly, hair-like microtrichia (Fig. <xref ref-type="fig" rid="F3">3e</xref>). The non-pruinose areas are also not completely smooth, and they are in fact covered with short, erect microtrichia (Fig. <xref ref-type="fig" rid="F3">3f</xref>).</p></tp:treatment-sec><ref-list><ref id="B6"><mixed-citation xmlns:xlink="http://www.w3.org/1999/xlink" xlink:type="simple"><person-group><name name-style="western"><surname>Esaki</surname><given-names>T</given-names></name></person-group> (<year>1950</year>) <source>Iconographia insectorum Japonicorum. Editio secunda, reformata.</source><publisher-name>Hokuryukan Ltd.</publisher-name>, <publisher-loc>Tokyo</publisher-loc>, <size units="page">1738 pp</size>.</mixed-citation></ref><ref id="B8"><mixed-citation xmlns:xlink="http://www.w3.org/1999/xlink" xlink:type="simple"><person-group><name name-style="western"><surname>Kormilev</surname><given-names>NA</given-names></name></person-group> (<year>1955</year>) <article-title>Notas sobre <tp:taxon-name><tp:taxon-name-part taxon-name-part-type="family">Lygaeidae</tp:taxon-name-part></tp:taxon-name> neotropicales I (<tp:taxon-name><tp:taxon-name-part taxon-name-part-type="order">Hemiptera</tp:taxon-name-part></tp:taxon-name>): la subfamilia <tp:taxon-name><tp:taxon-name-part taxon-name-part-type="subfamily">Cyminae</tp:taxon-name-part></tp:taxon-name> (Stål) en la Argentina.</article-title><source>Instituto de Ciencias Naturales, San Miguel</source><volume>2</volume>: <fpage>3</fpage>–<lpage>8</lpage>.</mixed-citation></ref><ref id="B12"><mixed-citation xmlns:xlink="http://www.w3.org/1999/xlink" xlink:type="simple"><person-group><name name-style="western"><surname>Scudder</surname><given-names>GGE</given-names></name></person-group> (<year>1957</year>) <article-title>A revision of <tp:taxon-name><tp:taxon-name-part taxon-name-part-type="tribe">Ninini</tp:taxon-name-part></tp:taxon-name><tp:taxon-name><tp:taxon-name-part taxon-name-part-type="order">Hemiptera</tp:taxon-name-part></tp:taxon-name>-<tp:taxon-name><tp:taxon-name-part taxon-name-part-type="suborder">Heteroptera</tp:taxon-name-part></tp:taxon-name>, <tp:taxon-name><tp:taxon-name-part taxon-name-part-type="family">Lygaeidae</tp:taxon-name-part></tp:taxon-name> including the description of a new species from Angola.</article-title><source>Publicações Culturais da Companhia de Diamantes de Angola</source><volume>34</volume>: <fpage>93</fpage>–<lpage>108</lpage>.</mixed-citation></ref><ref id="B14"><mixed-citation xmlns:xlink="http://www.w3.org/1999/xlink" xlink:type="simple"><person-group><name name-style="western"><surname>Stichel</surname><given-names>W</given-names></name></person-group> (<year>1958</year>) <source>Illustrierte Bestimmungstabellen der Wanzen. II. Europa (<tp:taxon-name><tp:taxon-name-part taxon-name-part-type="order">Hemiptera</tp:taxon-name-part></tp:taxon-name>-<tp:taxon-name><tp:taxon-name-part taxon-name-part-type="suborder">Heteroptera</tp:taxon-name-part></tp:taxon-name> Europae).</source><publisher-name>Published privately</publisher-name>, <publisher-loc>Berlin</publisher-loc>, <size units="page">318 pp</size>.</mixed-citation></ref><ref id="B13"><mixed-citation xmlns:xlink="http://www.w3.org/1999/xlink" xlink:type="simple"><person-group><name name-style="western"><surname>Slater</surname><given-names>JA</given-names></name></person-group> (<year>1964</year>) <source>A Catalogue of the <tp:taxon-name><tp:taxon-name-part taxon-name-part-type="family">Lygaeidae</tp:taxon-name-part></tp:taxon-name> of the World.</source><publisher-name>University of Connecticut</publisher-name>, <publisher-loc>Storrs</publisher-loc>, <size units="page">1668 pp</size>.</mixed-citation></ref><ref id="B15"><mixed-citation xmlns:xlink="http://www.w3.org/1999/xlink" xlink:type="simple"><person-group><name name-style="western"><surname>Zheng</surname><given-names>LY</given-names></name><name name-style="western"><surname>Zou</surname><given-names>HG</given-names></name></person-group> (<year>1981</year>) <article-title><tp:taxon-name><tp:taxon-name-part taxon-name-part-type="family">Lygaeidae</tp:taxon-name-part></tp:taxon-name>.</article-title> In: <person-group><name name-style="western"><surname>Hsiao</surname><given-names>TY</given-names></name><name name-style="western"><surname>Ren</surname><given-names>SZ</given-names></name><name name-style="western"><surname>Zheng</surname><given-names>LY</given-names></name><name name-style="western"><surname>Jing</surname><given-names>XL</given-names></name><name name-style="western"><surname>Zou</surname><given-names>HG</given-names></name><name name-style="western"><surname>Liu</surname><given-names>SL</given-names></name></person-group> (<role>Eds</role>) <issue-title>A Handbook for the Determination of the Chinese Hemiptera-Heteroptera.</issue-title><source>Volume 2. Science Press, Beijing</source>, <fpage>1</fpage>–<lpage>114</lpage>. [in Chinese, English summary]</mixed-citation></ref><ref id="B11"><mixed-citation xmlns:xlink="http://www.w3.org/1999/xlink" xlink:type="simple"><person-group><name name-style="western"><surname>Péricart</surname><given-names>J</given-names></name></person-group> (<year>2001</year>) <article-title><tp:taxon-name><tp:taxon-name-part taxon-name-part-type="family">Lygaeidae</tp:taxon-name-part></tp:taxon-name>.</article-title> In: <person-group><name name-style="western"><surname>Aukema</surname><given-names>B</given-names></name><name name-style="western"><surname>Rieger</surname><given-names>C</given-names></name></person-group> (<role>Eds</role>) <issue-title>Catalogue of the Heteroptera of the Palaearctic Region.</issue-title><source>Volume 4. <tp:taxon-name><tp:taxon-name-part taxon-name-part-type="infraorder">Pentatomomorpha</tp:taxon-name-part></tp:taxon-name> I. The Netherlands Entomological Society, Amsterdam</source>, <fpage>35</fpage>–<lpage>220</lpage>.</mixed-citation></ref></ref-list></tp:taxon-treatment>
