# Supplementary material for: ﻿Revision of the genus Ninomimus Lindberg, 1934 (Hemiptera, Lygaeoidea, Ninidae), with the description of a new species from China
Source: Zookeys. 2025 Feb 21;1228:295–306. doi: 10.3897/zookeys.1228.140752 (PMC11871518; doi:10.3897/zookeys.1228.140752)
Supplement: XML Treatment for Ninomimus assamensis [file zookeys.1228.140752-treatment3.xml]

<!DOCTYPE tp:taxon-treatment
  PUBLIC "-//TaxonX//DTD Taxonomic Treatment Publishing DTD v0 20100105//EN" "tax-treatment-NSO.dtd">
<tp:taxon-treatment xmlns:tp="http://www.plazi.org/taxpub"><tp:treatment-meta><kwd-group><label>Taxon classification</label><kwd>
              <named-content content-type="kingdom">Animalia</named-content>
            </kwd><kwd>
              <named-content content-type="order">Hemiptera</named-content>
            </kwd><kwd>
              <named-content content-type="family">Ninidae</named-content>
            </kwd></kwd-group><mixed-citation publication-type="journal"><person-group><name><surname>Gao</surname><given-names>Cuiqing</given-names></name><name><surname>Cao</surname><given-names>Suyan</given-names></name></person-group><article-title>﻿Revision of the genus <italic><tp:taxon-name><tp:taxon-name-part taxon-name-part-type="genus" reg="Ninomimus">Ninomimus</tp:taxon-name-part></tp:taxon-name></italic> Lindberg, 1934 (<tp:taxon-name><tp:taxon-name-part taxon-name-part-type="order">Hemiptera</tp:taxon-name-part></tp:taxon-name>, <tp:taxon-name><tp:taxon-name-part taxon-name-part-type="superfamily">Lygaeoidea</tp:taxon-name-part></tp:taxon-name>, <tp:taxon-name><tp:taxon-name-part taxon-name-part-type="family">Ninidae</tp:taxon-name-part></tp:taxon-name>), with the description of a new species from China</article-title><source>Zookeys</source><day>21</day><month>02</month><year>2025</year><volume>1228</volume><fpage>295</fpage><lpage>306</lpage><pub-id pub-id-type="doi">10.3897/zookeys.1228.140752</pub-id></mixed-citation></tp:treatment-meta><tp:nomenclature><label>﻿</label><tp:taxon-name>
            <object-id xmlns:xlink="http://www.w3.org/1999/xlink" content-type="arpha" xlink:type="simple">8CC97B4D-D83E-5E80-8BED-2A344CF2475E</object-id>
            <tp:taxon-name-part taxon-name-part-type="genus" reg="Ninomimus">Ninomimus</tp:taxon-name-part>
            <tp:taxon-name-part taxon-name-part-type="species" reg="assamensis">assamensis</tp:taxon-name-part>
          </tp:taxon-name><tp:taxon-authority>(Distant, 1901)</tp:taxon-authority><xref ref-type="fig" rid="F5">Fig. 5</xref><tp:nomenclature-citation-list><tp:nomenclature-citation><tp:taxon-name>
                <tp:taxon-name-part taxon-name-part-type="genus" reg="Ninus">Ninus</tp:taxon-name-part>
                <tp:taxon-name-part taxon-name-part-type="species" reg="assamensis">assamensis</tp:taxon-name-part>
              </tp:taxon-name><comment>Distant, 1901: 465.</comment></tp:nomenclature-citation><tp:nomenclature-citation><tp:taxon-name>
                <tp:taxon-name-part taxon-name-part-type="genus" reg="Cymoninus">Cymoninus</tp:taxon-name-part>
                <tp:taxon-name-part taxon-name-part-type="species" reg="assamensis">assamensis</tp:taxon-name-part>
              </tp:taxon-name><comment>: <xref ref-type="bibr" rid="B3">Bergroth 1921</xref>: 168.</comment></tp:nomenclature-citation><tp:nomenclature-citation><tp:taxon-name>
                <tp:taxon-name-part taxon-name-part-type="genus" reg="Ninomimus">Ninomimus</tp:taxon-name-part>
                <tp:taxon-name-part taxon-name-part-type="species" reg="assamensis">assamensis</tp:taxon-name-part>
              </tp:taxon-name><comment>: <xref ref-type="bibr" rid="B12">Scudder 1957</xref>: 107–108; <xref ref-type="bibr" rid="B14">Stichel 1958</xref>: 318; <xref ref-type="bibr" rid="B13">Slater 1964</xref>: 425–426; <xref ref-type="bibr" rid="B11">Péricart 2001</xref>: 70.</comment></tp:nomenclature-citation></tp:nomenclature-citation-list></tp:nomenclature><tp:treatment-sec sec-type="type material" id="SECID0EURAE"><title>Type material examined.</title><p>Syntype: India • ♂; <italic><tp:taxon-name><tp:taxon-name-part taxon-name-part-type="genus" reg="Ninus">Ninus</tp:taxon-name-part><tp:taxon-name-part taxon-name-part-type="species" reg="assamensis">assamensis</tp:taxon-name-part></tp:taxon-name></italic> Distant, 1901: 465 [printed]; Distant Coll., 1911-383 [printed]; Margherita [handwritten]; assamensis Dist. [handwritten]; Type [label with red ring, printed]; BMNH(E), 1340254 [printed]. We examined the type photo (Fig. <xref ref-type="fig" rid="F5">5b</xref>).</p><fig id="F5" position="float" orientation="portrait"><object-id xmlns:xlink="http://www.w3.org/1999/xlink" content-type="doi" xlink:type="simple">10.3897/zookeys.1228.140752.figure5</object-id><object-id xmlns:xlink="http://www.w3.org/1999/xlink" content-type="arpha" xlink:type="simple">31A7EBAB-7929-592C-80CC-5C640B934FD9</object-id><label>Figure 5.</label><caption><p>Type photographs of <italic><tp:taxon-name><tp:taxon-name-part taxon-name-part-type="genus" reg="Ninomimus">Ninomimus</tp:taxon-name-part><tp:taxon-name-part taxon-name-part-type="species" reg="assamensis">assamensis</tp:taxon-name-part></tp:taxon-name></italic> (Distant, 1901) <bold>a</bold> syntype, in dorsal view; black arrows indicate medial and lateral angles of anterior margin of spot on humeral angle bluntly extended anteriorly; <bold>b</bold>, labels (photographed by Előd Kondorosy).</p></caption><graphic xmlns:xlink="http://www.w3.org/1999/xlink" xlink:href="zookeys-1228-295_article-140752__-g005.jpg" position="float" orientation="portrait" xlink:type="simple" id="oo_1258246.jpg"><uri content-type="original_file" xlink:type="simple">https://binary.pensoft.net/fig/1258246</uri></graphic></fig></tp:treatment-sec><tp:treatment-sec sec-type="diagnosis" id="SECID0EOTAE"><title>Diagnosis</title><p>(modified from <xref ref-type="bibr" rid="B12">Scudder 1957</xref>). Head black; antennae yellowish brown, with fourth segment darkest; second antennal segment longest; labium yellowish brown, with dark brown tip. Pronotum yellowish brown with black calli, entirely pruinose except for two spots near middle of anterior margin and a pair of large spots covering most of hind lobes and including extreme lateral areas of posterior margin; humeral angles not fuscous, and both inner and lateral angles of anterior margin of spots on humeral angles bluntly extended anteriorly (Fig. <xref ref-type="fig" rid="F5">5a</xref>). Hemelytra pale brown with darker punctures; apices of clavus and corium dark brown; apical half of clavus semitranslucid; membrane with a longitudinal brown stripe running along entire length and broader in middle.</p></tp:treatment-sec><tp:treatment-sec sec-type="distribution" id="SECID0E3TAE"><title>Distribution.</title><p>Japan; India.</p></tp:treatment-sec><ref-list><ref id="B3"><mixed-citation xmlns:xlink="http://www.w3.org/1999/xlink" xlink:type="simple"><person-group><name name-style="western"><surname>Bergroth</surname><given-names>E</given-names></name></person-group> (<year>1921</year>) <article-title>Notes on some <tp:taxon-name><tp:taxon-name-part taxon-name-part-type="subfamily">Cyminae</tp:taxon-name-part></tp:taxon-name> (Hem., <tp:taxon-name><tp:taxon-name-part taxon-name-part-type="family">Myodochidae</tp:taxon-name-part></tp:taxon-name>).</article-title><source>Annales de la Société Entomologique de Belgique</source><volume>61</volume>: <fpage>165</fpage>–<lpage>168</lpage>.</mixed-citation></ref><ref id="B12"><mixed-citation xmlns:xlink="http://www.w3.org/1999/xlink" xlink:type="simple"><person-group><name name-style="western"><surname>Scudder</surname><given-names>GGE</given-names></name></person-group> (<year>1957</year>) <article-title>A revision of <tp:taxon-name><tp:taxon-name-part taxon-name-part-type="tribe">Ninini</tp:taxon-name-part></tp:taxon-name><tp:taxon-name><tp:taxon-name-part taxon-name-part-type="order">Hemiptera</tp:taxon-name-part></tp:taxon-name>-<tp:taxon-name><tp:taxon-name-part taxon-name-part-type="suborder">Heteroptera</tp:taxon-name-part></tp:taxon-name>, <tp:taxon-name><tp:taxon-name-part taxon-name-part-type="family">Lygaeidae</tp:taxon-name-part></tp:taxon-name> including the description of a new species from Angola.</article-title><source>Publicações Culturais da Companhia de Diamantes de Angola</source><volume>34</volume>: <fpage>93</fpage>–<lpage>108</lpage>.</mixed-citation></ref><ref id="B14"><mixed-citation xmlns:xlink="http://www.w3.org/1999/xlink" xlink:type="simple"><person-group><name name-style="western"><surname>Stichel</surname><given-names>W</given-names></name></person-group> (<year>1958</year>) <source>Illustrierte Bestimmungstabellen der Wanzen. II. Europa (<tp:taxon-name><tp:taxon-name-part taxon-name-part-type="order">Hemiptera</tp:taxon-name-part></tp:taxon-name>-<tp:taxon-name><tp:taxon-name-part taxon-name-part-type="suborder">Heteroptera</tp:taxon-name-part></tp:taxon-name> Europae).</source><publisher-name>Published privately</publisher-name>, <publisher-loc>Berlin</publisher-loc>, <size units="page">318 pp</size>.</mixed-citation></ref><ref id="B13"><mixed-citation xmlns:xlink="http://www.w3.org/1999/xlink" xlink:type="simple"><person-group><name name-style="western"><surname>Slater</surname><given-names>JA</given-names></name></person-group> (<year>1964</year>) <source>A Catalogue of the <tp:taxon-name><tp:taxon-name-part taxon-name-part-type="family">Lygaeidae</tp:taxon-name-part></tp:taxon-name> of the World.</source><publisher-name>University of Connecticut</publisher-name>, <publisher-loc>Storrs</publisher-loc>, <size units="page">1668 pp</size>.</mixed-citation></ref><ref id="B11"><mixed-citation xmlns:xlink="http://www.w3.org/1999/xlink" xlink:type="simple"><person-group><name name-style="western"><surname>Péricart</surname><given-names>J</given-names></name></person-group> (<year>2001</year>) <article-title><tp:taxon-name><tp:taxon-name-part taxon-name-part-type="family">Lygaeidae</tp:taxon-name-part></tp:taxon-name>.</article-title> In: <person-group><name name-style="western"><surname>Aukema</surname><given-names>B</given-names></name><name name-style="western"><surname>Rieger</surname><given-names>C</given-names></name></person-group> (<role>Eds</role>) <issue-title>Catalogue of the Heteroptera of the Palaearctic Region.</issue-title><source>Volume 4. <tp:taxon-name><tp:taxon-name-part taxon-name-part-type="infraorder">Pentatomomorpha</tp:taxon-name-part></tp:taxon-name> I. The Netherlands Entomological Society, Amsterdam</source>, <fpage>35</fpage>–<lpage>220</lpage>.</mixed-citation></ref></ref-list></tp:taxon-treatment>
