# Supplementary material for: ﻿Revision of the genus Ninomimus Lindberg, 1934 (Hemiptera, Lygaeoidea, Ninidae), with the description of a new species from China
Source: Zookeys. 2025 Feb 21;1228:295–306. doi: 10.3897/zookeys.1228.140752 (PMC11871518; doi:10.3897/zookeys.1228.140752)
Supplement: XML Treatment for Ninomimus fuscus [file zookeys.1228.140752-treatment4.xml]

<!DOCTYPE tp:taxon-treatment
  PUBLIC "-//TaxonX//DTD Taxonomic Treatment Publishing DTD v0 20100105//EN" "tax-treatment-NSO.dtd">
<tp:taxon-treatment xmlns:tp="http://www.plazi.org/taxpub"><tp:treatment-meta><kwd-group><label>Taxon classification</label><kwd>
              <named-content content-type="kingdom">Animalia</named-content>
            </kwd><kwd>
              <named-content content-type="order">Hemiptera</named-content>
            </kwd><kwd>
              <named-content content-type="family">Ninidae</named-content>
            </kwd></kwd-group><mixed-citation publication-type="journal"><person-group><name><surname>Gao</surname><given-names>Cuiqing</given-names></name><name><surname>Cao</surname><given-names>Suyan</given-names></name></person-group><article-title>﻿Revision of the genus <italic><tp:taxon-name><tp:taxon-name-part taxon-name-part-type="genus" reg="Ninomimus">Ninomimus</tp:taxon-name-part></tp:taxon-name></italic> Lindberg, 1934 (<tp:taxon-name><tp:taxon-name-part taxon-name-part-type="order">Hemiptera</tp:taxon-name-part></tp:taxon-name>, <tp:taxon-name><tp:taxon-name-part taxon-name-part-type="superfamily">Lygaeoidea</tp:taxon-name-part></tp:taxon-name>, <tp:taxon-name><tp:taxon-name-part taxon-name-part-type="family">Ninidae</tp:taxon-name-part></tp:taxon-name>), with the description of a new species from China</article-title><source>Zookeys</source><day>21</day><month>02</month><year>2025</year><volume>1228</volume><fpage>295</fpage><lpage>306</lpage><pub-id pub-id-type="doi">10.3897/zookeys.1228.140752</pub-id></mixed-citation></tp:treatment-meta><tp:nomenclature><label>﻿</label><tp:taxon-name>
            <object-id xmlns:xlink="http://www.w3.org/1999/xlink" content-type="arpha" xlink:type="simple">7BECEB69-E050-5373-B47B-7F2848D67FBF</object-id>
            <tp:taxon-name-part taxon-name-part-type="genus" reg="Ninomimus">Ninomimus</tp:taxon-name-part>
            <tp:taxon-name-part taxon-name-part-type="species" reg="fuscus">fuscus</tp:taxon-name-part>
            <object-id xmlns:xlink="http://www.w3.org/1999/xlink" content-type="zoobank" xlink:type="simple">https://zoobank.org/7A8D0D6E-F45C-4C6C-A4C9-CE4FC7B6CF10</object-id>
          </tp:taxon-name><tp:taxon-authority>Gao &amp; Cao</tp:taxon-authority><tp:taxon-status xmlns:xlink="http://www.w3.org/1999/xlink" xlink:type="simple">sp. nov.</tp:taxon-status><xref ref-type="fig" rid="F6">Figs 6</xref><xref ref-type="fig" rid="F7">, 7</xref></tp:nomenclature><tp:treatment-sec sec-type="type material" id="SECID0ETVAE"><title>Type material.</title><p><bold><italic>Holotype</italic></bold>: China • ♂; Hunan Prov., Chengbu County, Dankou Town, Taiping Village; <named-content xmlns:xlink="http://www.w3.org/1999/xlink" content-type="dwc:verbatimCoordinates" xlink:type="simple"><named-content content-type="geo-json" specific-use="{&#34;type&#34;:&#34;Point&#34;,&#34;coordinates&#34;:[110.239700,26.349500]}" id="NCID0EBWAE" xlink:type="simple">26.3495°N, 110.2397°E</named-content></named-content>; alt. 479 m; 19 Nov. 2017; Kaidong Zhao leg.; IOZ(E)1429746, <named-content xmlns:xlink="http://www.w3.org/1999/xlink" content-type="dwc:institutional_code" xlink:title="Institute of Zoology, Academia Sinica, Beijing, China" xlink:href="http://grbio.org/institution/academia-sinica" xlink:type="simple">IZAS</named-content>. <bold><italic>Paratype</italic></bold>: ♀; same collection data as for holotype; IOZ(E)1429745. All type specimens are deposited at <named-content xmlns:xlink="http://www.w3.org/1999/xlink" content-type="dwc:institutional_code" xlink:title="Institute of Zoology, Academia Sinica, Beijing, China" xlink:href="http://grbio.org/institution/academia-sinica" xlink:type="simple">IZAS</named-content>.</p></tp:treatment-sec><tp:treatment-sec sec-type="diagnosis" id="SECID0ETWAE"><title>Diagnosis.</title><p>Body shiny, blackish brown, without thick, dense, white pruinosity, and pruinosity poorly visible; body more elongate than its congeners, with body length-to-width ratio across eyes reaching 4.6; hemelytra translucid; pygophore with anterior margin of dorsal opening rounded; paramere with base of dorsal lobe slightly constricted, and tip of blade sharp.</p></tp:treatment-sec><tp:treatment-sec sec-type="description" id="SECID0EYWAE"><title>Description.</title><p>Body shiny, without thick, dense, white pruinosity (Fig. <xref ref-type="fig" rid="F6">6</xref>).</p><fig id="F6" position="float" orientation="portrait"><object-id xmlns:xlink="http://www.w3.org/1999/xlink" content-type="doi" xlink:type="simple">10.3897/zookeys.1228.140752.figure6</object-id><object-id xmlns:xlink="http://www.w3.org/1999/xlink" content-type="arpha" xlink:type="simple">3DAFC1CE-BF78-5283-90B9-6A88FED05925</object-id><label>Figure 6.</label><caption><p><italic><tp:taxon-name><tp:taxon-name-part taxon-name-part-type="genus" reg="Ninomimus">Ninomimus</tp:taxon-name-part><tp:taxon-name-part taxon-name-part-type="species" reg="fuscus">fuscus</tp:taxon-name-part></tp:taxon-name></italic> sp. nov. type photos <bold>a–c</bold> holotype, male, in dorsal, ventral, and lateral view, respectively <bold>d</bold> paratype, female, in dorsal, ventral, and lateral view, respectively. Scale bars: 1.0 mm.</p></caption><graphic xmlns:xlink="http://www.w3.org/1999/xlink" xlink:href="zookeys-1228-295_article-140752__-g006.jpg" position="float" orientation="portrait" xlink:type="simple" id="oo_1258247.jpg"><uri content-type="original_file" xlink:type="simple">https://binary.pensoft.net/fig/1258247</uri></graphic></fig><p><bold><italic>Head</italic></bold>: black, covered with long, sparse setae; wider than long, slightly declivent; eyes large and sessile; antennae yellowish brown, with fourth segment dark brown; first segment stout, second and third segments slender, fourth segment spindle-shaped; antennal ratios I &lt; III &lt; IV &lt; II; bucculae short, only extending to base of antenniferous tubercles; labium reaching mesocoxae, yellowish brown, with basal part of first segment and fourth segment blackish brown, apical part of first segment prominently swollen and light yellowish brown.</p><p><bold><italic>Thorax</italic></bold>: pronotum shiny, blackish brown, coarsely punctate except at calli and humeral angles, wider than long; lateral margins slightly convex in anterior half; posterior margin shallowly impressed anteriad of scutellum; humeral angles rounded; posterolateral angle of metapleuron acute. Scutellum blackish brown, with slightly darker margins; triangular, length equal to claval commissure; tip slightly bifid. Pro-, meso-, and metasterna blackish brown; pro-, meso-, and metapleura blackish brown except posterior margin of metapleura yellowish brown; supracoxal lobes yellowish brown.</p><p><bold><italic>Hemelytra</italic></bold>: translucid, extending to tip of abdomen and fully covering abdominal connexivum; constricted at base; inner margin of clavus, basal half and apex of corium blackish brown; clavus with three rows of punctures, one adjacent to scutellum extending along commissure, the other two near suture margin with inner row extending to apex; corium with punctures along suture and apical margins and irregular punctures along R vein, scattered across disc to apex of R+M; membrane with longitudinal dark brown stripe extending from middle to apex, basal half of the stripe thin, widening to form a triangle towards apex.</p><p><bold><italic>Abdomen</italic></bold>: blackish brown, with semi-erect and decumbent setae.</p><p><bold><italic>Legs</italic></bold>: yellowish brown, covered with long setae; femora slender and unarmed; first segment of posterior tarsus longer than combined length of distal two segments; distal tarsal segment blackish brown.</p><p><bold><italic>Male genitalia</italic></bold> (Fig. <xref ref-type="fig" rid="F7">7</xref>): pygophore covered with suberect setae; apical part of dorsal pygophore opening with anterior margin rounded; distal margin of lateral lobe parallel; and basal part nearly rectangular with a median indentation broadly rounded on posterior margin. Paramere with both dorsal and ventral lobes broadened, with base of dorsal lobe slightly constricted; middle part of blade not apparently broadened and tip of blade sharp.</p><fig id="F7" position="float" orientation="portrait"><object-id xmlns:xlink="http://www.w3.org/1999/xlink" content-type="doi" xlink:type="simple">10.3897/zookeys.1228.140752.figure7</object-id><object-id xmlns:xlink="http://www.w3.org/1999/xlink" content-type="arpha" xlink:type="simple">ACC9C15D-3413-5F6C-9EE0-FAD322A4FF79</object-id><label>Figure 7.</label><caption><p>Genitalia of <italic><tp:taxon-name><tp:taxon-name-part taxon-name-part-type="genus" reg="Ninomimus">Ninomimus</tp:taxon-name-part><tp:taxon-name-part taxon-name-part-type="species" reg="fuscus">fuscus</tp:taxon-name-part></tp:taxon-name></italic> sp. nov. <bold>a</bold> pygophore, in posterodorsal view <bold>b, c</bold> right paramere, in dorsal and ventral view, respectively. Scale bars: 0.2 mm.</p></caption><graphic xmlns:xlink="http://www.w3.org/1999/xlink" xlink:href="zookeys-1228-295_article-140752__-g007.jpg" position="float" orientation="portrait" xlink:type="simple" id="oo_1258248.jpg"><uri content-type="original_file" xlink:type="simple">https://binary.pensoft.net/fig/1258248</uri></graphic></fig><p><bold><italic>Measurements</italic></bold> (in mm, holotype ♂ / paratype ♀). Body length 3.34 / 3.59. Head length 0.41 / 0.53, width across eyes 0.73 / 0.77; eye length 0.15 / 0.16; eye width 0.20 / 0.22; eye–ocellus space 0.11 / 0.12; interocular space 0.44 / 0.44; interocellar space 0.12 / 0.13; length of antennal segments I–IV respectively 0.18 / 0.17, 0.65 / 0.59, 0.57 / 0.52, 0.61 / ?; length of labial segments respectively 0.39 / 0.39, 0.32 / 0.33, 0.25 / 0.26, 0.25 / 0.27. Pronotum length 0.78 / 0.82; width of anterior margin 0.50 / 0.54; width of posterior margin 0.87 / 0.89; scutellar length 0.30 / 0.31; scutellar width 0.37 / 0.41. Length of hemelytra 2.17 / 2.33; length of corium 1.39 / 1.45; length of claval commissure 0.36 / 0.42; distance of apex of clavus–apex of corium 0.71 / 0.79; distance of apex of corium–apex of membrane 0.80 / 0.87.</p></tp:treatment-sec><tp:treatment-sec sec-type="etymology" id="SECID0EP1AE"><title>Etymology.</title><p>The species epithet, <italic><tp:taxon-name><tp:taxon-name-part taxon-name-part-type="genus" reg="Ninomimus"/><tp:taxon-name-part taxon-name-part-type="species" reg="fuscus">fuscus</tp:taxon-name-part></tp:taxon-name></italic>, is Latin meaning “brown” and is in reference to the new species’ dark-brown body colour, without the thick, dense white pruinosity of its congeners.</p></tp:treatment-sec><tp:treatment-sec sec-type="distribution" id="SECID0E61AE"><title>Distribution.</title><p>Only known from the type locality.</p></tp:treatment-sec><tp:treatment-sec sec-type="remarks" id="SECID0EE2AE"><title>Remarks.</title><p><italic><tp:taxon-name><tp:taxon-name-part taxon-name-part-type="genus" reg="Ninomimus">Ninomimus</tp:taxon-name-part><tp:taxon-name-part taxon-name-part-type="species" reg="fuscus">fuscus</tp:taxon-name-part></tp:taxon-name></italic> sp. nov. can be easily distinguished from its two congeners by its shiny and overall blackish-brown body, without a thick white pruinosity, and its clavus and corium completely translucid, while the other <italic><tp:taxon-name><tp:taxon-name-part taxon-name-part-type="genus" reg="Ninomimus">Ninomimus</tp:taxon-name-part></tp:taxon-name></italic> species show dense, thick, white pruinosity patterns, and the hemelytra are nearly opaque. The body of the new species is more slender than that of its congeners, with a body length-to-width across the eyes ratio exceeding 4.6, while this ratio in <italic><tp:taxon-name><tp:taxon-name-part taxon-name-part-type="genus" reg="Ninomimus">N.</tp:taxon-name-part><tp:taxon-name-part taxon-name-part-type="species" reg="flavipes">flavipes</tp:taxon-name-part></tp:taxon-name></italic> is &lt; 4.2 and in <italic><tp:taxon-name><tp:taxon-name-part taxon-name-part-type="genus" reg="Ninomimus">N.</tp:taxon-name-part><tp:taxon-name-part taxon-name-part-type="species" reg="assamensis">assamensis</tp:taxon-name-part></tp:taxon-name></italic> it is approximately 4.4. The pygophore of <italic><tp:taxon-name><tp:taxon-name-part taxon-name-part-type="genus" reg="Ninomimus">N.</tp:taxon-name-part><tp:taxon-name-part taxon-name-part-type="species" reg="fuscus">fuscus</tp:taxon-name-part></tp:taxon-name></italic> has a rounded anterior margin of the dorsal opening, not rhomboid as in <italic><tp:taxon-name><tp:taxon-name-part taxon-name-part-type="genus" reg="Ninomimus">N.</tp:taxon-name-part><tp:taxon-name-part taxon-name-part-type="species" reg="flavipes">flavipes</tp:taxon-name-part></tp:taxon-name></italic>; the paramere of <italic><tp:taxon-name><tp:taxon-name-part taxon-name-part-type="genus" reg="Ninomimus">N.</tp:taxon-name-part><tp:taxon-name-part taxon-name-part-type="species" reg="fuscus">fuscus</tp:taxon-name-part></tp:taxon-name></italic> has the base of the dorsal lobe slightly constricted, and the tip of the blade is sharp, which contrasts with the less constricted dorsal lobe base and rounded blade tip in <italic><tp:taxon-name><tp:taxon-name-part taxon-name-part-type="genus" reg="Ninomimus">N.</tp:taxon-name-part><tp:taxon-name-part taxon-name-part-type="species" reg="flavipes">flavipes</tp:taxon-name-part></tp:taxon-name></italic>. Since we only examined the photographs of the type of <italic><tp:taxon-name><tp:taxon-name-part taxon-name-part-type="genus" reg="Ninomimus">N.</tp:taxon-name-part><tp:taxon-name-part taxon-name-part-type="species" reg="assamensis">assamensis</tp:taxon-name-part></tp:taxon-name></italic>, we were unable to compare its male genitalia morphology with those of the other species.</p></tp:treatment-sec></tp:taxon-treatment>
